# Supplementary material for: Mutations and Differential Transcription of Mating-Type and Pheromone Receptor Genes in Hirsutella sinensis and the Natural Cordyceps sinensis Insect-Fungi Complex
Source: Biology (Basel). 2024 Aug 18;13(8):632. doi: 10.3390/biology13080632 (PMC11351167; doi:10.3390/biology13080632)
Supplement: Supplementary file 1 [file biology-13-00632-s001.zip]

Archive with 1 entries (1 files):
- biology-3072190-supplementary.pdf
